# Supplementary material for: Cyclic [Cu-biRadical]2 Secondary Building Unit in 2p-3d and 2p-3d-4f Complexes: Crystal Structure and Magnetic Properties
Source: Molecules. 2023 Mar 9;28(6):2514. doi: 10.3390/molecules28062514 (PMC10058193; doi:10.3390/molecules28062514)
Supplement: Supplementary file 1 [file molecules-28-02514-s001.zip]

Archive with 1 entries (1 files):
- molecules-2248367-supplementary.pdf
